# Supplementary material for: Challenges in drug discovery targeting TriTryp diseases with an emphasis on leishmaniasis
Source: Int J Parasitol Drugs Drug Resist. 2018 Sep 28;8(3):430–9. doi: 10.1016/j.ijpddr.2018.09.006 (PMC6195035; doi:10.1016/j.ijpddr.2018.09.006)
Supplement: Data Profile [file mmc1.xml]

<?xml version="1.0" encoding="UTF-8" standalone="no"?><data:data><datasets><author>dcmiguel@unicamp.br</author><type>0</type><dataset><value>1</value><reason>Data will be made available on request</reason><comments/></dataset></datasets></data:data>
